# Supplementary material for: Taxonomic notes on the genus Bellenden Chandler (Coleoptera, Staphylinidae, Pselaphinae)
Source: Zookeys. 2016 Dec 7;(638):27–32. doi: 10.3897/zookeys.638.10958 (PMC5270296; doi:10.3897/zookeys.638.10958)
Supplement: XML Treatment for Bellenden [file zookeys.638.10958-treatment1.xml]

<!DOCTYPE tp:taxon-treatment
  PUBLIC "-//TaxonX//DTD Taxonomic Treatment Publishing DTD v0 20100105//EN" "tax-treatment-NSO.dtd">
<tp:taxon-treatment xmlns:tp="http://www.plazi.org/taxpub"><tp:treatment-meta><kwd-group><label>Taxon classification</label><kwd><named-content content-type="kingdom">Plantae</named-content></kwd><kwd><named-content content-type="order">Coleoptera</named-content></kwd><kwd><named-content content-type="family">Staphylinidae</named-content></kwd></kwd-group><mixed-citation publication-type="journal"><person-group><name><surname>Yin</surname><given-names>Zi-Wei</given-names></name><name><surname>Jiang</surname><given-names>Ri-Xin</given-names></name></person-group><article-title>Taxonomic notes on the genus <italic><tp:taxon-name><tp:taxon-name-part taxon-name-part-type="genus">Bellenden</tp:taxon-name-part></tp:taxon-name></italic> Chandler (<tp:taxon-name><tp:taxon-name-part taxon-name-part-type="order">Coleoptera</tp:taxon-name-part></tp:taxon-name>, <tp:taxon-name><tp:taxon-name-part taxon-name-part-type="family">Staphylinidae</tp:taxon-name-part></tp:taxon-name>, <tp:taxon-name><tp:taxon-name-part taxon-name-part-type="subfamily">Pselaphinae</tp:taxon-name-part></tp:taxon-name>)</article-title><source>Zookeys</source><day>7</day><month>12</month><year>2016</year><volume>2016</volume><issue>638</issue><fpage>27</fpage><lpage>32</lpage><pub-id pub-id-type="doi">10.3897/zookeys.638.10958</pub-id></mixed-citation></tp:treatment-meta><tp:nomenclature><tp:taxon-name>
            <tp:taxon-name-part taxon-name-part-type="genus">Bellenden</tp:taxon-name-part>
          </tp:taxon-name><tp:taxon-authority>Chandler, 2001</tp:taxon-authority><tp:nomenclature-citation-list><tp:nomenclature-citation><tp:taxon-name>
                <tp:taxon-name-part taxon-name-part-type="genus">Bellenden</tp:taxon-name-part>
              </tp:taxon-name><comment>Chandler, 2001: 504; <xref ref-type="bibr" rid="B2">Kurbatov 2006</xref>: 361 (revision). Type species. <tp:taxon-name><tp:taxon-name-part taxon-name-part-type="genus">Bellenden</tp:taxon-name-part> <tp:taxon-name-part taxon-name-part-type="species">monteithi</tp:taxon-name-part></tp:taxon-name> Chandler. </comment></tp:nomenclature-citation><tp:nomenclature-citation><tp:taxon-name>
                <tp:taxon-name-part taxon-name-part-type="genus">Buobellenden</tp:taxon-name-part>
              </tp:taxon-name><comment>Yin &amp; Nomura, 2009 (in: <xref ref-type="bibr" rid="B3">Yin et al. 2009</xref>: 65); <bold>syn. n.</bold> Type species. <tp:taxon-name><tp:taxon-name-part taxon-name-part-type="genus">Buobellenden</tp:taxon-name-part> <tp:taxon-name-part taxon-name-part-type="species">jingyuanensis</tp:taxon-name-part></tp:taxon-name> Yin &amp; Nomura. </comment></tp:nomenclature-citation></tp:nomenclature-citation-list></tp:nomenclature><tp:treatment-sec sec-type="comments" id="SECID0EIFAC"><title>Comments.</title><p>
            <italic><tp:taxon-name><tp:taxon-name-part taxon-name-part-type="genus">Buobellenden</tp:taxon-name-part></tp:taxon-name></italic> was described from a single male collected from the northwestern Chinese province of Ningxia (<xref ref-type="bibr" rid="B3">Yin et al. 2009</xref>). The authors compared the type species <italic><tp:taxon-name><tp:taxon-name-part taxon-name-part-type="genus">Buobellenden</tp:taxon-name-part> <tp:taxon-name-part taxon-name-part-type="species">jingyuanensis</tp:taxon-name-part></tp:taxon-name></italic> with the Australian <italic><tp:taxon-name><tp:taxon-name-part taxon-name-part-type="genus">Bellenden</tp:taxon-name-part> <tp:taxon-name-part taxon-name-part-type="species">monteithi</tp:taxon-name-part></tp:taxon-name></italic>, and separated these two genera based on the aedeagal characters. However, the earlier published revision of <italic><tp:taxon-name><tp:taxon-name-part taxon-name-part-type="genus">Bellenden</tp:taxon-name-part></tp:taxon-name></italic> by <xref ref-type="bibr" rid="B2">Kurbatov (2006)</xref> was not cited, in which three new <italic><tp:taxon-name><tp:taxon-name-part taxon-name-part-type="genus">Bellenden</tp:taxon-name-part></tp:taxon-name></italic> species were described from the alpine regions in central China. Kurbatov in his work specifically discussed the morphological differences between the <italic><tp:taxon-name><tp:taxon-name-part taxon-name-part-type="genus">Bellenden</tp:taxon-name-part></tp:taxon-name></italic> species from China and Australia, and concluded that creation of a new generic taxon for the Chinese <italic><tp:taxon-name><tp:taxon-name-part taxon-name-part-type="genus">Bellenden</tp:taxon-name-part></tp:taxon-name></italic> species is unjustified. After a re-examination of the type material of <italic><tp:taxon-name><tp:taxon-name-part taxon-name-part-type="genus">Buobellenden</tp:taxon-name-part></tp:taxon-name></italic>, we agree with Kurbatov’s opinion, and here place <italic><tp:taxon-name><tp:taxon-name-part taxon-name-part-type="genus">Buobellenden</tp:taxon-name-part></tp:taxon-name></italic> as a junior synonym of <italic><tp:taxon-name><tp:taxon-name-part taxon-name-part-type="genus">Bellenden</tp:taxon-name-part></tp:taxon-name></italic>.</p><!--PageBreak--></tp:treatment-sec><ref-list><ref id="B2"><mixed-citation xmlns:xlink="http://www.w3.org/1999/xlink" xlink:type="simple">
          <person-group><name name-style="western"><surname>Kurbatov</surname><given-names>SA</given-names></name></person-group> (<year>2006</year>) <article-title>Revision of the genus <italic><tp:taxon-name><tp:taxon-name-part taxon-name-part-type="genus">Bellenden</tp:taxon-name-part></tp:taxon-name></italic> Chandler (<tp:taxon-name><tp:taxon-name-part taxon-name-part-type="order">Coleoptera</tp:taxon-name-part></tp:taxon-name>: <tp:taxon-name><tp:taxon-name-part taxon-name-part-type="family">Staphylinidae</tp:taxon-name-part></tp:taxon-name>: <tp:taxon-name><tp:taxon-name-part taxon-name-part-type="subfamily">Pselaphinae</tp:taxon-name-part></tp:taxon-name>).</article-title> <source>Russian Entomological Journal</source> <volume>15</volume>: <fpage>361</fpage>–<lpage>366</lpage>.</mixed-citation></ref><ref id="B3"><mixed-citation xmlns:xlink="http://www.w3.org/1999/xlink" xlink:type="simple">
          <person-group><name name-style="western"><surname>Yin</surname><given-names>ZW</given-names></name><name name-style="western"><surname>Nomura</surname><given-names>S</given-names></name><name name-style="western"><surname>Zhao</surname><given-names>MJ</given-names></name></person-group> (<year>2009</year>) <article-title><italic><tp:taxon-name><tp:taxon-name-part taxon-name-part-type="genus">Buobellenden</tp:taxon-name-part> <tp:taxon-name-part taxon-name-part-type="species">jingyuanensis</tp:taxon-name-part></tp:taxon-name></italic> gen. et sp. nov. of the subfamily <tp:taxon-name><tp:taxon-name-part taxon-name-part-type="subfamily">Pselaphinae</tp:taxon-name-part></tp:taxon-name> (<tp:taxon-name><tp:taxon-name-part taxon-name-part-type="order">Coleoptera</tp:taxon-name-part></tp:taxon-name>, <tp:taxon-name><tp:taxon-name-part taxon-name-part-type="family">Staphylinidae</tp:taxon-name-part></tp:taxon-name>) from Northwestern China.</article-title> <source>Zootaxa</source> <volume>2083</volume>: <fpage>65</fpage>–<lpage>68</lpage>.</mixed-citation></ref></ref-list></tp:taxon-treatment>
