# Supplementary material for: Taxonomic notes on the genus Bellenden Chandler (Coleoptera, Staphylinidae, Pselaphinae)
Source: Zookeys. 2016 Dec 7;(638):27–32. doi: 10.3897/zookeys.638.10958 (PMC5270296; doi:10.3897/zookeys.638.10958)
Supplement: XML Treatment for Bellenden jingyuanensis [file zookeys.638.10958-treatment2.xml]

<!DOCTYPE tp:taxon-treatment
  PUBLIC "-//TaxonX//DTD Taxonomic Treatment Publishing DTD v0 20100105//EN" "tax-treatment-NSO.dtd">
<tp:taxon-treatment xmlns:tp="http://www.plazi.org/taxpub"><tp:treatment-meta><kwd-group><label>Taxon classification</label><kwd><named-content content-type="kingdom">Plantae</named-content></kwd><kwd><named-content content-type="order">Coleoptera</named-content></kwd><kwd><named-content content-type="family">Staphylinidae</named-content></kwd></kwd-group><mixed-citation publication-type="journal"><person-group><name><surname>Yin</surname><given-names>Zi-Wei</given-names></name><name><surname>Jiang</surname><given-names>Ri-Xin</given-names></name></person-group><article-title>Taxonomic notes on the genus <italic><tp:taxon-name><tp:taxon-name-part taxon-name-part-type="genus">Bellenden</tp:taxon-name-part></tp:taxon-name></italic> Chandler (<tp:taxon-name><tp:taxon-name-part taxon-name-part-type="order">Coleoptera</tp:taxon-name-part></tp:taxon-name>, <tp:taxon-name><tp:taxon-name-part taxon-name-part-type="family">Staphylinidae</tp:taxon-name-part></tp:taxon-name>, <tp:taxon-name><tp:taxon-name-part taxon-name-part-type="subfamily">Pselaphinae</tp:taxon-name-part></tp:taxon-name>)</article-title><source>Zookeys</source><day>7</day><month>12</month><year>2016</year><volume>2016</volume><issue>638</issue><fpage>27</fpage><lpage>32</lpage><pub-id pub-id-type="doi">10.3897/zookeys.638.10958</pub-id></mixed-citation></tp:treatment-meta><tp:nomenclature><tp:taxon-name>
            <tp:taxon-name-part taxon-name-part-type="genus">Bellenden</tp:taxon-name-part>
            <tp:taxon-name-part taxon-name-part-type="species">jingyuanensis</tp:taxon-name-part>
          </tp:taxon-name><tp:taxon-authority>(Yin &amp; Nomura)</tp:taxon-authority><tp:taxon-status xmlns:xlink="http://www.w3.org/1999/xlink" xlink:type="simple">comb. n.</tp:taxon-status><xref ref-type="fig" rid="F1">Fig. 1D</xref><tp:nomenclature-citation-list><tp:nomenclature-citation><tp:taxon-name>
                <tp:taxon-name-part taxon-name-part-type="genus">Buobellenden</tp:taxon-name-part> <tp:taxon-name-part taxon-name-part-type="species">jingyuanensis</tp:taxon-name-part></tp:taxon-name><comment>Yin &amp; Nomura, 2009 (in: <xref ref-type="bibr" rid="B3">Yin et al. 2009</xref>: 66).</comment></tp:nomenclature-citation></tp:nomenclature-citation-list></tp:nomenclature><tp:treatment-sec sec-type="type locality" id="SECID0EZJAC"><title>Type locality.</title><p>Dongshanpo, Liupanshan National Nature Reserve, Jingyuan County, northwestern China.</p></tp:treatment-sec><tp:treatment-sec sec-type="type material" id="SECID0E5JAC"><title>Type material examined.</title><p>Holotype ♂, labeled ‘China: Ningxia A. R., Jingyuan Coun. (泾源县), (Liupanshan National Nature Reserve (六盘山自然保护区)), Dongshanpo (东山坡), alt. 2,200 m, 23.vi.2008, (Berlese Funnels), Yun Bu leg.’ (SNUC).</p></tp:treatment-sec><tp:treatment-sec sec-type="comments" id="SECID0EDKAC"><title>Comments.</title><p>This species can be separated from all congeners by the following combination of characters: 1) relative small body size (1.89 mm), 2) lateral margins of the frontal rostrum narrowing anteriorly, and roundly dilating laterally at the antennal bases, 3) unmodified protrochanter and metaventrite, and 4) unique structures of the aedeagal endophallus (Fig. <xref ref-type="fig" rid="F1">1D</xref>).</p><fig id="F1" position="float" orientation="portrait"><label>Figure 1.</label><caption><p>
          <italic><tp:taxon-name><tp:taxon-name-part taxon-name-part-type="genus">Bellenden</tp:taxon-name-part> <tp:taxon-name-part taxon-name-part-type="species">siguniang</tp:taxon-name-part></tp:taxon-name></italic> (<bold>A–C</bold>) and <italic><tp:taxon-name><tp:taxon-name-part taxon-name-part-type="genus">Bellenden</tp:taxon-name-part> <tp:taxon-name-part taxon-name-part-type="species">jingyuanensis</tp:taxon-name-part></tp:taxon-name></italic> (<bold>D</bold>). <bold>A</bold> male habitus <bold>B</bold> head and right maxillary palpus (yellow arrows indicate anterolateral margin of the frontal rostrum; red arrows indicate segmentation of the maxillary palpus) <bold>C–D</bold> aedeagus, in dorsal view. Abbreviation: mp1–4 = maxillary palpomeres I–IV. Scales bars <bold>A</bold> 0.5 mm; <bold>B</bold> 0.3 mm; <bold>C–D</bold> 0.2 mm.</p></caption><graphic xmlns:xlink="http://www.w3.org/1999/xlink" xlink:href="zookeys-638-027-g001.jpg" position="float" orientation="portrait" xlink:type="simple" id="oo_113875.jpg"/></fig></tp:treatment-sec><ref-list><ref id="B3"><mixed-citation xmlns:xlink="http://www.w3.org/1999/xlink" xlink:type="simple">
          <person-group><name name-style="western"><surname>Yin</surname><given-names>ZW</given-names></name><name name-style="western"><surname>Nomura</surname><given-names>S</given-names></name><name name-style="western"><surname>Zhao</surname><given-names>MJ</given-names></name></person-group> (<year>2009</year>) <article-title><italic><tp:taxon-name><tp:taxon-name-part taxon-name-part-type="genus">Buobellenden</tp:taxon-name-part> <tp:taxon-name-part taxon-name-part-type="species">jingyuanensis</tp:taxon-name-part></tp:taxon-name></italic> gen. et sp. nov. of the subfamily <tp:taxon-name><tp:taxon-name-part taxon-name-part-type="subfamily">Pselaphinae</tp:taxon-name-part></tp:taxon-name> (<tp:taxon-name><tp:taxon-name-part taxon-name-part-type="order">Coleoptera</tp:taxon-name-part></tp:taxon-name>, <tp:taxon-name><tp:taxon-name-part taxon-name-part-type="family">Staphylinidae</tp:taxon-name-part></tp:taxon-name>) from Northwestern China.</article-title> <source>Zootaxa</source> <volume>2083</volume>: <fpage>65</fpage>–<lpage>68</lpage>.</mixed-citation></ref></ref-list></tp:taxon-treatment>
