# Supplementary material for: Taxonomic notes on the genus Bellenden Chandler (Coleoptera, Staphylinidae, Pselaphinae)
Source: Zookeys. 2016 Dec 7;(638):27–32. doi: 10.3897/zookeys.638.10958 (PMC5270296; doi:10.3897/zookeys.638.10958)
Supplement: XML Treatment for Bellenden siguniang [file zookeys.638.10958-treatment3.xml]

<!DOCTYPE tp:taxon-treatment
  PUBLIC "-//TaxonX//DTD Taxonomic Treatment Publishing DTD v0 20100105//EN" "tax-treatment-NSO.dtd">
<tp:taxon-treatment xmlns:tp="http://www.plazi.org/taxpub"><tp:treatment-meta><kwd-group><label>Taxon classification</label><kwd><named-content content-type="kingdom">Plantae</named-content></kwd><kwd><named-content content-type="order">Coleoptera</named-content></kwd><kwd><named-content content-type="family">Staphylinidae</named-content></kwd></kwd-group><mixed-citation publication-type="journal"><person-group><name><surname>Yin</surname><given-names>Zi-Wei</given-names></name><name><surname>Jiang</surname><given-names>Ri-Xin</given-names></name></person-group><article-title>Taxonomic notes on the genus <italic><tp:taxon-name><tp:taxon-name-part taxon-name-part-type="genus">Bellenden</tp:taxon-name-part></tp:taxon-name></italic> Chandler (<tp:taxon-name><tp:taxon-name-part taxon-name-part-type="order">Coleoptera</tp:taxon-name-part></tp:taxon-name>, <tp:taxon-name><tp:taxon-name-part taxon-name-part-type="family">Staphylinidae</tp:taxon-name-part></tp:taxon-name>, <tp:taxon-name><tp:taxon-name-part taxon-name-part-type="subfamily">Pselaphinae</tp:taxon-name-part></tp:taxon-name>)</article-title><source>Zookeys</source><day>7</day><month>12</month><year>2016</year><volume>2016</volume><issue>638</issue><fpage>27</fpage><lpage>32</lpage><pub-id pub-id-type="doi">10.3897/zookeys.638.10958</pub-id></mixed-citation></tp:treatment-meta><tp:nomenclature><tp:taxon-name>
            <tp:taxon-name-part taxon-name-part-type="genus">Bellenden</tp:taxon-name-part>
            <tp:taxon-name-part taxon-name-part-type="species">siguniang</tp:taxon-name-part>
            <object-id xmlns:xlink="http://www.w3.org/1999/xlink" content-type="zoobank" xlink:type="simple">http://zoobank.org/AAB5A9CF-5316-4CEE-AF71-911C5EB4ED50</object-id>
          </tp:taxon-name><tp:taxon-authority>Yin &amp; Jiang</tp:taxon-authority><tp:taxon-status xmlns:xlink="http://www.w3.org/1999/xlink" xlink:type="simple">sp. n.</tp:taxon-status><xref ref-type="fig" rid="F1">Fig. 1A–C</xref></tp:nomenclature><tp:treatment-sec sec-type="type material" id="SECID0EHNAC"><title>Type material</title><p>(1 ♂, 5 ♀♀)<bold>. Holotype: CHINA</bold>: ♂, labeled ‘China: Sichuan, Xiaojin County (小金县), Siguniang Shan (四姑娘山), Haizigou (海子沟), <named-content xmlns:xlink="http://www.w3.org/1999/xlink" content-type="dwc:verbatimCoordinates" xlink:type="simple"><named-content content-type="geo-json" specific-use="{&#34;type&#34;:&#34;Point&#34;,&#34;coordinates&#34;:[102.847500,30.999167]}" id="NCID0ESNAC" xlink:type="simple">30°59'57"N, 102°50'51"E</named-content></named-content>, leaf litter, sifted, 3,340 m, 17.vii.2015, J(iang), P(eng), T(u), Z(hou) leg.’ (SNUC). <bold>Paratypes: CHINA</bold>: 5 ♀♀, same collecting data as the holotype (SNUC).</p></tp:treatment-sec><tp:treatment-sec sec-type="diagnosis" id="SECID0EZNAC"><title>Diagnosis.</title><p>Lateral margins of frontal rostrum before eyes sloping anteriorly, roundly dilating laterally at level of antennal bases; maxillary palpomere I only slightly shorter than II; male lacking ventral protuberance at ventral margin of the protrochanter, metaventrite unmodified; impressed area of sternite IV longer than wide and almost reaching posterior margin of the segment.</p></tp:treatment-sec><tp:treatment-sec sec-type="description" id="SECID0E5NAC"><title>Description.</title><p>Male (Fig. <xref ref-type="fig" rid="F1">1A</xref>), length 2.35 mm (combined length of head, pronotum, elytra and abdomen), body uniformly reddish-brown, pubescence recumbent and sparse. Head longer than wide, length from anterior clypeal margin to occipital constriction 0.47 mm, width across eyes 0.27 mm (Fig. <xref ref-type="fig" rid="F1">1B</xref>), frontal rostrum conspicuously narrowing anteriorly in front of anterior margin of eyes and dilating at level of antennal bases (Fig. <xref ref-type="fig" rid="F1">1B</xref>); anterior margin of frons with small triangular projection at middle, frontal sulcus without dense apical pubescence, narrow and deep anteriorly and somewhat dilating and gradually disappearing posteriorly; each eye with nine small facets; maxillary palpus (Fig. <xref ref-type="fig" rid="F1">1C</xref>) elongate, palpomere II longer than palpomere I; length of palpomere 1.05 mm, palpomere I 0.2 mm, II 0.27 mm, III 0.07 mm, IV 0.51 mm. Length of antenna 1.3 mm; antennomere I subcylindrical, more than three times as long as wide, slightly wider than antennomere II; antennomere II <!--PageBreak-->about 1.5 times as long as wide; antennomeres III–VIII of subequal width, slightly narrower than antennomere II, antennomeres III–VII approximately twice as long as wide, antennomere VIII slightly shorter, and antennomere IX considerably wider than preceding segments, approximately as wide as antennomere II, but much longer, approximately twice as long as wide; antennomere X somewhat slightly wider than antennomere IX, antennomere XI shorter than antennomeres IX and X together, but <!--PageBreak-->considerably wider than them, widest slightly before middle. Pronotum widest near middle, length along midline 0.48 mm, maximum width 0.38 mm; antebasal fovea small, puncture-like, lateral foveae larger. Elytra wider than long, length along suture 0.58 mm, maximum width 0.78 mm, covered with relatively dense long hairs along posterior margin; sutural and discal striae narrowed at base; sutural stria conspicuously deeper at base than discal stria; discal stria extending posteriorly to 3/4 elytral length. First tergite largest, widest near middle. Length of dorsally visible part of abdomen (posterior to elytra) along midline 0.82 mm, maximum width 0.92 mm; sternite IV (second visible sternite) slightly impressed medially. Aedeagus (Fig. <xref ref-type="fig" rid="F1">1C</xref>) slightly asymmetric dorso-ventrally, length 0.48 mm.</p><p>Female, similar to male in general appearance; each eye composed of nine small facets. Measurements of body parts: body length 2.24 mm, length of head 0.44–0.46 mm, width of head 0.27–0.29 mm, length of antenna 1.19–1.20 mm, length of pronotum 0.43–0.44 mm, width of pronotum 0.38 mm, length of elytra 0.59–0.61 mm, width of elytra 0.77–0.80 mm, length of abdomen 0.75–0.76 mm, width of abdomen 0.87 mm.</p></tp:treatment-sec><tp:treatment-sec sec-type="comparisons" id="SECID0E4OAC"><title>Comparative notes.</title><p>
            <italic><tp:taxon-name><tp:taxon-name-part taxon-name-part-type="genus">Bellenden</tp:taxon-name-part> <tp:taxon-name-part taxon-name-part-type="species">siguniang</tp:taxon-name-part></tp:taxon-name></italic> is similar to <italic><tp:taxon-name><tp:taxon-name-part taxon-name-part-type="genus">Bellenden</tp:taxon-name-part> <tp:taxon-name-part taxon-name-part-type="species">botellarius</tp:taxon-name-part></tp:taxon-name></italic> and <italic><tp:taxon-name><tp:taxon-name-part taxon-name-part-type="genus">Bellenden</tp:taxon-name-part> <tp:taxon-name-part taxon-name-part-type="species">jingyuanensis</tp:taxon-name-part></tp:taxon-name></italic> by sharing unmodified male protrochanter and metaventrite. The new species can be separated from <italic><tp:taxon-name><tp:taxon-name-part taxon-name-part-type="genus">Bellenden</tp:taxon-name-part> <tp:taxon-name-part taxon-name-part-type="species">botellarius</tp:taxon-name-part></tp:taxon-name></italic> by the lateral margins of the frontal rostrum before eyes gradually sloping anteriorly and then roundly dilating at antennal bases, and from <italic><tp:taxon-name><tp:taxon-name-part taxon-name-part-type="genus">Bellenden</tp:taxon-name-part> <tp:taxon-name-part taxon-name-part-type="species">jingyuanensis</tp:taxon-name-part></tp:taxon-name></italic> by the much large body size. The lateral margins of the frontal rostrum in <italic><tp:taxon-name><tp:taxon-name-part taxon-name-part-type="genus">Bellenden</tp:taxon-name-part> <tp:taxon-name-part taxon-name-part-type="species">botellarius</tp:taxon-name-part></tp:taxon-name></italic> are parallel-sided and barely dilated at antennal bases, and the body length of <italic><tp:taxon-name><tp:taxon-name-part taxon-name-part-type="genus">Bellenden</tp:taxon-name-part> <tp:taxon-name-part taxon-name-part-type="species">jingyuanensis</tp:taxon-name-part></tp:taxon-name></italic> measures only 1.89 mm. <italic><tp:taxon-name><tp:taxon-name-part taxon-name-part-type="genus">Bellenden</tp:taxon-name-part> <tp:taxon-name-part taxon-name-part-type="species">jingyuanensis</tp:taxon-name-part></tp:taxon-name></italic> similarly has the lateral margins of the frontal rostrum narrowing anteriorly, when combined with the structures of the aedeagal endophallus, it can be readily distinguished from <italic><tp:taxon-name><tp:taxon-name-part taxon-name-part-type="genus">Bellenden</tp:taxon-name-part> <tp:taxon-name-part taxon-name-part-type="species">botellarius</tp:taxon-name-part></tp:taxon-name></italic>. The other three species, <italic><tp:taxon-name><tp:taxon-name-part taxon-name-part-type="genus">Bellenden</tp:taxon-name-part> <tp:taxon-name-part taxon-name-part-type="species">monteithi</tp:taxon-name-part></tp:taxon-name></italic>, <italic><tp:taxon-name><tp:taxon-name-part taxon-name-part-type="genus">Bellenden</tp:taxon-name-part> <tp:taxon-name-part taxon-name-part-type="species">belousovi</tp:taxon-name-part></tp:taxon-name></italic> and <italic><tp:taxon-name><tp:taxon-name-part taxon-name-part-type="genus">Bellenden</tp:taxon-name-part> <tp:taxon-name-part taxon-name-part-type="species">nubigena</tp:taxon-name-part></tp:taxon-name></italic>, all have spinose/protuberant protrochanter in the male, thus are easily separable from <italic><tp:taxon-name><tp:taxon-name-part taxon-name-part-type="genus">Bellenden</tp:taxon-name-part> <tp:taxon-name-part taxon-name-part-type="species">siguniang</tp:taxon-name-part></tp:taxon-name></italic>. Moreover, the aedeagal endophallus of <italic><tp:taxon-name><tp:taxon-name-part taxon-name-part-type="genus">Bellenden</tp:taxon-name-part> <tp:taxon-name-part taxon-name-part-type="species">siguniang</tp:taxon-name-part></tp:taxon-name></italic> has a pointed and curved apex, which alone can be used to discriminate the new species from all other congeners.</p></tp:treatment-sec><tp:treatment-sec sec-type="distribution" id="SECID0EQDAE"><title>Distribution.</title><p>Southwestern China: Sichuan.</p></tp:treatment-sec><tp:treatment-sec sec-type="etymology" id="SECID0EVDAE"><title>Etymology.</title><p>The specific epithet is taken from the type locality of the new species, i.e., Siguniang Mountain.</p></tp:treatment-sec><tp:treatment-sec><!--Section generated to contain objects referenced in tp:taxon-treatment.--><fig id="F1" position="float" orientation="portrait"><label>Figure 1.</label><caption><p>
          <italic><tp:taxon-name><tp:taxon-name-part taxon-name-part-type="genus">Bellenden</tp:taxon-name-part> <tp:taxon-name-part taxon-name-part-type="species">siguniang</tp:taxon-name-part></tp:taxon-name></italic> (<bold>A–C</bold>) and <italic><tp:taxon-name><tp:taxon-name-part taxon-name-part-type="genus">Bellenden</tp:taxon-name-part> <tp:taxon-name-part taxon-name-part-type="species">jingyuanensis</tp:taxon-name-part></tp:taxon-name></italic> (<bold>D</bold>). <bold>A</bold> male habitus <bold>B</bold> head and right maxillary palpus (yellow arrows indicate anterolateral margin of the frontal rostrum; red arrows indicate segmentation of the maxillary palpus) <bold>C–D</bold> aedeagus, in dorsal view. Abbreviation: mp1–4 = maxillary palpomeres I–IV. Scales bars <bold>A</bold> 0.5 mm; <bold>B</bold> 0.3 mm; <bold>C–D</bold> 0.2 mm.</p></caption><graphic xmlns:xlink="http://www.w3.org/1999/xlink" xlink:href="zookeys-638-027-g001.jpg" position="float" orientation="portrait" xlink:type="simple" id="oo_113875.jpg"/></fig></tp:treatment-sec></tp:taxon-treatment>
